# Supplementary material for: The internal and marginal adaptation of lithium disilicate endocrowns fabricated using intra and extraoral scanners: An in-vitro study
Source: PLoS One. 2024 Apr 16;19(4):e0301361. doi: 10.1371/journal.pone.0301361 (PMC11021016; doi:10.1371/journal.pone.0301361)
Supplement: S1 File — (XLSX) [file pone.0301361.s001.xlsx]

## Sheet: margianal gap
1	86.99
1	91.31
1	92.88
1	87.41
1	95.58
1	80.38
1	86.8
1	84.71
1	83.79
1	81.02
2	123.02
2	130.44
2	127.6
2	133.97
2	135.07
2	113.81
2	127.7
2	134.27
2	142.37
2	134.84
3	35.54
3	43.74
3	51.73
3	32.07
3	66.46
3	30.56
3	57.44
3	27.4
3	118.18
3	120.55
3	82.08
3	43.48
3	28.86
3	27.44
3	39.01
3	58.47
3	47.17
3	48.65
3	36.01
3	42.68
3	29.03
3	28.08
3	56.87
3	35.91
3	35.19
3	49.62
3	43.36
3	43.66
3	39.62
3	31.15
3	33.62
3	33.02
3	28.22
3	48.49
3	49.18
3	33.36
3	45.86
3	28.53
3	28.17
3	36.02
3	50.36
3	42.75
3	39.87
3	31.16
3	47.25
3	33.12
3	39.16
3	47.32
3	64.22
3	46.7
3	44.35
3	32.47
3	38.9
3	45.31
3	65.1
3	62.72
3	63.82
3	76.69
3	70.66
3	37.81
3	43.92
3	50.94
3	48.29
3	37.69
3	60.09
3	32.01
3	72.98
3	35.02
3	54.54
3	65.67
3	109.74
3	61.94
3	36.16
3	86.01
3	49.19
3	48.53
3	64.26
3	48.3
3	59.82
3	34.91
4	66.25
4	97.41
4	65.82
4	83.4
4	41.58
4	41.6
4	45.81
4	75.55
4	35.78
4	44.37
4	63.69
4	74.35
4	58.07
4	44.37
4	31.36
4	49.29
4	93.59
4	45.44
4	64.08
4	92.45
4	130.43
4	108.61
4	155.11
4	63.81
4	29
4	34.75
4	58.77
4	46.9
4	30.04
4	33.97
4	37.6
4	65.77
4	104.32
4	86.71
4	100.24
4	106.95
4	71.75
4	70.52
4	76.95
4	97.01
4	101.25
4	62.52
4	64.31
4	45.34
4	90.12
4	79.78
4	47.81
4	74.7
4	67.64
4	34.79
4	66.76
4	11.84
4	29.25
4	39.64
4	39.24
4	81.16
4	89.7
4	104.09
4	69.76
4	58.76
4	52.75
4	40.84
4	64.48
4	56.67
4	100.51
4	89.25
4	47.51
4	32.73
4	39.04
4	91.3
4	95.28
4	64.15
4	111.5
4	103.18
4	72
4	43.44
4	58.25
4	44.91
4	38.3
4	45.14

## Sheet: internal gap
	m total	c total	a total	p total	total internal
1	96.29	81.58	76.63	116.21	90.22
1	94.31	86.65	75.91	121.98	92.41
1	95.19	85.22	74.46	124.21	92.18
1	93.22	81.85	78.81	127.56	93.56
1	98.73	89.31	80.87	129.66	97.41
1	95.48	81.62	76.18	117.68	90.33
1	85.24	80.37	80.24	133.57	94.23
1	93.82	84.25	85.64	105.85	91.37
1	91.99	82.3	79.65	121.89	92.41
1	88.72	82.83	79.29	120.15	91.57
2	129.04	130.04	124.19	141.25	130.52
2	127.94	127.36	124.58	141.04	129.81
2	127.35	125.59	126.54	140.67	129.94
2	139.26	133.43	128.21	142.36	134.43
2	140.69	133.11	132.31	143.53	136.36
2	127.56	122.72	127.49	143.41	130.29
2	134.59	129.19	127.15	140.83	132.01
2	144.4	135.48	134.8	139.51	137.35
2	150.76	138.68	128.86	152.56	139.98
2	137.16	138.33	126.62	142.78	134.91
3	11.05	41.06	80.98	110.47	69.63
3	15.5	32.9	69.32	89.36	58.5
3	23.07	38.13	66.78	114.48	66.08
3	26.8	39.33	53.07	94.12	56.61
3	20.3	43.85	77.49	123.33	73.39
3	14.04	40.15	72.23	85.27	60.2
3	15.65	49.28	85.64	114.83	75.1
3	19.49	45.61	89.83	125.21	78.83
3	22.98	57.65	69.7	126.27	74.99
3	22.24	53.29	68.47	136.38	75.87
4	43.2	63.09	96.32	86.4	78.89
4	27.7	53.26	67.19	68.88	59.19
4	32.8	67.88	95.02	84.86	77.92
4	31.5	46.07	80.73	84.86	66.94
4	32.74	53.56	101.29	106.85	82.18
4	31.55	64.67	83.44	119.54	81.29
4	23.31	64.02	84.16	96.71	74.66
4	31.09	56.4	76.47	88.3	68.74
4	26.95	61.02	95.04	108.74	81.45
4	30.55	58.7	94.74	111.64	81.93
